# Supplementary material for: Actinobacillus suis isolated from diseased pigs are phylogenetically related but harbour different number of toxin gene copies in their genomes
Source: Vet Rec Open. 2022 Oct 3;9(1):e45. doi: 10.1002/vro2.45 (PMC9528957; doi:10.1002/vro2.45)
Supplement: Supplementary file 1 — Supporting information [file VRO2-9-e45-s001.xlsx]

## Sheet: Protein _sequence_identity_<70%
Actinobacillus suis d20_277_1a
ref_genome_start	ref_genome_end	comp_genome_1_hit	comp_genome_1_gene	comp_genome_1_aa_length	comp_genome_1_function	comp_genome_1_percent_identity
438229	439620	bi (<->)	1630	457	Long-chain fatty acid transport protein	0.6
983119	984474	uni (->)	1986	487	Replicative DNA helicase (DnaB) (EC 3.6.4.12)	0.452
989770	990204	uni (->)	2240	178	Single-stranded DNA-binding protein	0.697
991820	992218	uni (->)	1283	128	Cu(I)-responsive transcriptional regulator	0.37
993785	994174	uni (->)	1283	128	Cu(I)-responsive transcriptional regulator	0.563
995837	997843	uni (->)	1279	572	Lead, cadmium, zinc and mercury transporting ATPase (EC 3.6.3.3) (EC 3.6.3.5); Copper-translocating P-type ATPase (EC 3.6.3.4)	0.406
998551	1000098	uni (->)	535	471	Cell division protein FtsP	0.257
1000110	1000565	uni (->)	1282	150	CopG protein	0.56
1003832	1005874	uni (->)	1948	644	DNA topoisomerase III (EC 5.99.1.2)	0.401
1035814	1036512	uni (->)	824	297	Site-specific tyrosine recombinase XerD	0.289
1293223	1294503	uni (->)	598	362	Possible sugar-phosphate sensor or MFS family transporter	0.552
1869580	1869813	uni (->)	771	85	Acyl carrier protein	0.333
Actinobacillus suis 19_419
ref_genome_start	ref_genome_end	comp_genome_2_hit	comp_genome_2_gene	comp_genome_2_aa_length	comp_genome_2_function	comp_genome_2_percent_identity
438229	439620	bi (<->)	1145	457	Long-chain fatty acid transport protein	0.6
991820	992218	uni (->)	2333	128	Cu(I)-responsive transcriptional regulator	0.37
993785	994174	uni (->)	2333	128	Cu(I)-responsive transcriptional regulator	0.563
995837	997843	uni (->)	2330	716	Lead, cadmium, zinc and mercury transporting ATPase (EC 3.6.3.3) (EC 3.6.3.5); Copper-translocating P-type ATPase (EC 3.6.3.4)	0.4
998551	1000098	uni (->)	1825	471	Cell division protein FtsP	0.257
1000110	1000565	uni (->)	2332	150	CopG protein	0.56
1001066	1001833	uni (->)	1509	299	Oxidoreductase YdhF	0.269
2325494	2328370	uni (->)	1969	1108	Beta-1,3-glucosyltransferase	0.448
2329335	2329952	uni (->)	1974	216	Capsular polysaccharide ABC transporter, ATP-binding protein KpsT	0.36
2329966	2331036	bi (<->)	1639	324	Glycosyltransferase	0.272
Actinobacillus suis d20_377_1a
ref_genome_start	ref_genome_end	comp_genome_3_hit	comp_genome_3_gene	comp_genome_3_aa_length	comp_genome_3_function	comp_genome_3_percent_identity
438229	439620	bi (<->)	1746	457	Long-chain fatty acid transport protein	0.6
737951	739198	uni (->)	1537	360	3-isopropylmalate dehydrogenase (EC 1.1.1.85)	0.277
983119	984474	uni (->)	1393	487	Replicative DNA helicase (DnaB) (EC 3.6.4.12)	0.452
989770	990204	uni (->)	1138	178	Single-stranded DNA-binding protein	0.697
991820	992218	uni (->)	2088	128	Cu(I)-responsive transcriptional regulator	0.37
993785	994174	uni (->)	2088	128	Cu(I)-responsive transcriptional regulator	0.563
995837	997843	uni (->)	2092	572	Lead, cadmium, zinc and mercury transporting ATPase (EC 3.6.3.3) (EC 3.6.3.5); Copper-translocating P-type ATPase (EC 3.6.3.4)	0.406
998551	1000098	uni (->)	125	471	Cell division protein FtsP	0.257
1000110	1000565	uni (->)	2089	150	CopG protein	0.56
1001066	1001833	uni (->)	16	299	Oxidoreductase YdhF	0.269
1003832	1005874	uni (->)	1432	528	DNA topoisomerase III (EC 5.99.1.2)	0.397
1035814	1036512	uni (->)	2546	297	Site-specific tyrosine recombinase XerD	0.289
1293223	1294503	uni (->)	62	441	Possible sugar-phosphate sensor or MFS family transporter	0.561
1534723	1536324	uni (->)	560	531	Dipeptide ABC transporter, substrate-binding protein DppA (TC 3.A.1.5.2)	0.696
Actinobacillus suis 19_418
ref_genome_start	ref_genome_end	comp_genome_4_hit	comp_genome_4_gene	comp_genome_4_aa_length	comp_genome_4_function	comp_genome_4_percent_identity
438229	439620	bi (<->)	1022	457	Long-chain fatty acid transport protein	0.6
991820	992218	uni (->)	2316	128	Cu(I)-responsive transcriptional regulator	0.37
993785	994174	uni (->)	2316	128	Cu(I)-responsive transcriptional regulator	0.563
995837	997843	uni (->)	2313	716	Lead, cadmium, zinc and mercury transporting ATPase (EC 3.6.3.3) (EC 3.6.3.5); Copper-translocating P-type ATPase (EC 3.6.3.4)	0.4
998551	1000098	uni (->)	1929	471	Cell division protein FtsP	0.257
1000110	1000565	uni (->)	2315	150	CopG protein	0.56
1001066	1001833	uni (->)	1508	299	Oxidoreductase YdhF	0.269
2325494	2328370	uni (->)	1968	1108	Beta-1,3-glucosyltransferase	0.448
2329335	2329952	uni (->)	1973	216	Capsular polysaccharide ABC transporter, ATP-binding protein KpsT	0.36
2329966	2331036	bi (<->)	1637	324	Glycosyltransferase	0.272
Actinobacillus suis 17_471
ref_genome_start	ref_genome_end	comp_genome_6_hit	comp_genome_6_gene	comp_genome_6_aa_length	comp_genome_6_function	comp_genome_6_percent_identity
320714	322015	uni (->)	857	431	Xanthine/uracil/thiamine/ascorbate permease family protein	0.376
438229	439620	bi (<->)	1854	457	Long-chain fatty acid transport protein	0.6
991820	992218	uni (->)	2174	128	Cu(I)-responsive transcriptional regulator	0.37
993785	994174	uni (->)	2174	128	Cu(I)-responsive transcriptional regulator	0.563
995837	997843	uni (->)	2177	716	Lead, cadmium, zinc and mercury transporting ATPase (EC 3.6.3.3) (EC 3.6.3.5); Copper-translocating P-type ATPase (EC 3.6.3.4)	0.4
998551	1000098	uni (->)	1564	471	Cell division protein FtsP	0.257
1000110	1000565	uni (->)	2175	150	CopG protein	0.56
1001066	1001833	uni (->)	1111	299	Oxidoreductase YdhF	0.269
2325494	2328370	uni (->)	1690	1108	Beta-1,3-glucosyltransferase	0.448
2329335	2329952	uni (->)	1695	216	Capsular polysaccharide ABC transporter, ATP-binding protein KpsT	0.36
2329966	2331036	bi (<->)	1226	324	Glycosyltransferase	0.272
Actinobacillus suis 4286
ref_genome_start	ref_genome_end	comp_genome_7_hit	comp_genome_7_gene	comp_genome_7_aa_length	comp_genome_7_function	comp_genome_7_percent_identity
438229	439620	bi (<->)	1261	457	Long-chain fatty acid transport protein	0.6
737951	739198	uni (->)	287	360	3-isopropylmalate dehydrogenase (EC 1.1.1.85)	0.277
983119	984474	uni (->)	415	487	Replicative DNA helicase (DnaB) (EC 3.6.4.12)	0.452
989770	990204	uni (->)	536	178	Single-stranded DNA-binding protein	0.697
991820	992218	uni (->)	2281	128	Cu(I)-responsive transcriptional regulator	0.37
993785	994174	uni (->)	2281	128	Cu(I)-responsive transcriptional regulator	0.563
995837	997843	uni (->)	2278	716	Lead, cadmium, zinc and mercury transporting ATPase (EC 3.6.3.3) (EC 3.6.3.5); Copper-translocating P-type ATPase (EC 3.6.3.4)	0.4
998551	1000098	uni (->)	1780	471	Cell division protein FtsP	0.257
1000110	1000565	uni (->)	2280	150	CopG protein	0.56
1001066	1001833	uni (->)	1482	299	Oxidoreductase YdhF	0.269
1003832	1005874	uni (->)	382	644	DNA topoisomerase III (EC 5.99.1.2)	0.401
1035814	1036512	uni (->)	2309	297	Site-specific tyrosine recombinase XerD	0.289
Actinobacillus suis 18_292
ref_genome_start	ref_genome_end	comp_genome_8_hit	comp_genome_8_gene	comp_genome_8_aa_length	comp_genome_8_function	comp_genome_8_percent_identity
438229	439620	bi (<->)	1332	457	Long-chain fatty acid transport protein	0.6
991820	992218	uni (->)	2335	128	Cu(I)-responsive transcriptional regulator	0.37
993785	994174	uni (->)	2335	128	Cu(I)-responsive transcriptional regulator	0.563
995837	997843	uni (->)	2332	716	Lead, cadmium, zinc and mercury transporting ATPase (EC 3.6.3.3) (EC 3.6.3.5); Copper-translocating P-type ATPase (EC 3.6.3.4)	0.4
998551	1000098	uni (->)	1931	471	Cell division protein FtsP	0.257
1000110	1000565	uni (->)	2334	150	CopG protein	0.56
1001066	1001833	uni (->)	1510	299	Oxidoreductase YdhF	0.269
2325494	2328370	uni (->)	1970	1108	Beta-1,3-glucosyltransferase	0.448
2329335	2329952	uni (->)	1975	216	Capsular polysaccharide ABC transporter, ATP-binding protein KpsT	0.36
2329966	2331036	bi (<->)	1674	324	Glycosyltransferase	0.272
Actinobacillus suis 18_466
ref_genome_start	ref_genome_end	comp_genome_9_hit	comp_genome_9_gene	comp_genome_9_aa_length	comp_genome_9_function	comp_genome_9_percent_identity
438229	439620	bi (<->)	1188	457	Long-chain fatty acid transport protein	0.6
991820	992218	uni (->)	2370	128	Cu(I)-responsive transcriptional regulator	0.37
993785	994174	uni (->)	2370	128	Cu(I)-responsive transcriptional regulator	0.563
995837	997843	uni (->)	2373	716	Lead, cadmium, zinc and mercury transporting ATPase (EC 3.6.3.3) (EC 3.6.3.5); Copper-translocating P-type ATPase (EC 3.6.3.4)	0.4
998551	1000098	uni (->)	1949	471	Cell division protein FtsP	0.257
1000110	1000565	uni (->)	2371	150	CopG protein	0.56
1001066	1001833	uni (->)	1559	299	Oxidoreductase YdhF	0.269
2325494	2328370	uni (->)	2093	1108	Beta-1,3-glucosyltransferase	0.448
2329335	2329952	uni (->)	2098	216	Capsular polysaccharide ABC transporter, ATP-binding protein KpsT	0.36
2329966	2331036	bi (<->)	1641	324	Glycosyltransferase	0.272
Actinobacillus suis 18_298
ref_genome_start	ref_genome_end	comp_genome_5_hit	comp_genome_5_gene	comp_genome_5_aa_length	comp_genome_5_function	comp_genome_5_percent_identity
438229	439620	bi (<->)	1071	457	Long-chain fatty acid transport protein	0.6
570714	570989	bi (<->)	687	83	hypothetical protein	0.517
983119	984474	uni (->)	625	487	Replicative DNA helicase (DnaB) (EC 3.6.4.12)	0.452
989770	990204	uni (->)	787	178	Single-stranded DNA-binding protein	0.697
991820	992218	uni (->)	2279	128	Cu(I)-responsive transcriptional regulator	0.37
993785	994174	uni (->)	2279	128	Cu(I)-responsive transcriptional regulator	0.563
995837	997843	uni (->)	2282	716	Lead, cadmium, zinc and mercury transporting ATPase (EC 3.6.3.3) (EC 3.6.3.5); Copper-translocating P-type ATPase (EC 3.6.3.4)	0.4
998551	1000098	uni (->)	1839	471	Cell division protein FtsP	0.257
1000110	1000565	uni (->)	2280	150	CopG protein	0.56
1001066	1001833	uni (->)	1459	299	Oxidoreductase YdhF	0.269
1003832	1005874	uni (->)	658	644	DNA topoisomerase III (EC 5.99.1.2)	0.401
1035814	1036512	uni (->)	2308	297	Site-specific tyrosine recombinase XerD	0.289
2325494	2328370	uni (->)	2007	1108	Beta-1,3-glucosyltransferase	0.448
2329335	2329952	uni (->)	2002	216	Capsular polysaccharide ABC transporter, ATP-binding protein KpsT	0.36
2329966	2331036	bi (<->)	1575	324	Glycosyltransferase	0.272
