# Supplementary material for: Actinobacillus suis isolated from diseased pigs are phylogenetically related but harbour different number of toxin gene copies in their genomes
Source: Vet Rec Open. 2022 Oct 3;9(1):e45. doi: 10.1002/vro2.45 (PMC9528957; doi:10.1002/vro2.45)
Supplement: Supplementary file 2 — Supporting information [file VRO2-9-e45-s002.xlsx]

## Sheet: Sheet1
>lcl|A_suis18_466_fasta|assembly_contig_11_length_108647_coverage_36.8_normalized_cov_1.08_(58584..92377)
TGTGGGGTACTGATCTTTTTTGCATAGAGAGAAAGAAAAAAATTTGGTCGAAAAAATAACGGCGAAGCCTTGTGATGTGGGGCTTCGCCGTTATTGTTTGGTGGGTGGCTATGCAAAAAACAAAATGAGCAGGATTAGAAAAAAATGAGCGGTTTTTGCGATATTTTTTGCATAGGTTTGATCGGTTTTAAAACTATTTTAAAACAGTTTTAAACTAGGCTATGCCCTGTGTGAAAAACTTGCCCAATAATTTGTAGGTTTTGGGCTTCGTCTGTTGTGATTTTGATTGGCTCGTACTCTTCTTTGTTATCTGAAATCAGTTCTACCCCGTCCCACAATACTTTTACACGTTTAACCCACACGCTGTCGCCATTCTGTACAAGGTAGATATTATTGCCT…
CGATTGAGCCTGTGTATCAGCTACCGCAAGGAGGGATAGATGACAATCATTAAACTCACCAAATGGTGCAAAAAGAAAGTAATGGCGCAGTTATTAAGACAGTCAATGAGCAAATTTCGGTATTAGAGGCAATTACACAAGTTTGGGATTTAATCCAAAAAGGAGGGGGTGATGTATAAGGTCTATTTAGCTCTCTACAAAGGCTCAGGTGGTAGTTTATATGACCGTTTAACAGATTGGCTCATTCGCAAAATTACAAAGGGCAAATACTCACATTGTGAGATTGCGGTTTGTAAGAGCGAGATTAAAGACCATTACCACCGAGAGGTGTGGTATGAGTGCTATACCTCAAGCCCTCGTGACGGTGGCGTAAGGCAAACAGTAATTAATCTTGATGAT…
>lcl|A_suis18_466_fasta|assembly_contig_1_length_453116_coverage_30.4_normalized_cov_0.89_(1830..2664)
ATAACTTACAGTTCTTGTGAGAAAACACTTGACTTTTATCTATAGAATCCCCAATATACTAATACAAAGGTTAGCGTAGCCTTAAATGCGCAATGTGGGTTAGCACATAGTCAATCTGAAACAAATCTAGGATAATTAAAGCCTAGCAGATGGCAAGCATCAGAAAAACTTGAAACAAATCTAGGATAATTAAGGCCTAGCAGATGGCAGACATCAGAAAAACTAACATTCAAATTTTTTAAGCCCACTTTCGTGGGCTTAATTCATTGTACAATGAATTAAGATAACTATGATATGAAAGAACAAGCAAAATTAGGACGATATATTAATCTTATCGAAGAAGCAGCAAAATTCTTCAATGATCATTTCATAAATAAAAAAGTTATCTATCGTACAGAA…
>lcl|A_suis18_466_fasta|assembly_contig_1_length_453116_coverage_30.4_normalized_cov_0.89_(6675..7501)
TATAGACAAATTAAAACTATTACTTTGTTTATGTGAAGCTAAATTAGAGAAGGATATTACTCTTCCTTTCCAACACGTTACCGTTCTAGGTACTGATTATATTACTGATGACTATGCGGATTTGATTAAATCACTAAGAAAATTTACAGGACTAAGTAGAAAAATAGGTTTGTCGTTCATAATTTGGGAGAATGAAGCTCAAAAATCAAGTGATTTTAATTTTTAACATATAAAGGAGAGCAATTATGAGTAAAAAAATTCTCATAGGAGATGAGAAACAACTATTAGATTTAATTTACTCTAAACTTGCAGAAAAGTATATTAAGATATTATTAACATCTTTTTTAATTTTATTATTTGTTTTTACTTTTTCATTATATAAAGATATAAAATCTTTAG…
>lcl|A_suis18_466_fasta|assembly_contig_5_length_162367_coverage_31.6_normalized_cov_0.92_(56014..60210)
TGGATGTAAGCATTTTTCAAAAACCAATAGATATTTGCTTTCGAAAGGAATAGCTCCGATTAATTGGCAATTACGACTAGAAATAGATTATTAATAACAGTATTGCATAATATTTACGTAAAAGACCAATCTAATAAAAGATTGGTCTTTTACGTAAGAGAAATAAATTTGTCTAGATTATTATATGTATATTAATAAAACATTAAGTTTATTTTTTCTTTAATATCATCGAGCAATTGGTAACGTTTCTTATACATAGAACGTTTTTTGCTCGGTATGATATTTAATGGTTTTCTCTCAATGTTATTACTCAATGACCAATAATCATTTTTTGTAAGAATAGCATTATTGTCTTTCCAAAAAATATCGTAATTAAATAATAATCTGGAGTGATCATTC…
>lcl|A_suis18_466_fasta|assembly_contig_5_length_162367_coverage_31.6_normalized_cov_0.92_(113104..133866)
TTAAACCCCTTTATGTTTCAATAGTTTATATAGATTCTCATTTTTTAACTCCTTGTGTAAAATAGCTACTGTGACGTAAACGTGACGTGATTTGCGTAGTCCAACATGTGATTAGCGTTCAAGTGAGCATACTTTCTTACCATTTCAAGGGTCTCCCAGCCTCCCATTTCTTTTAATGTGAATAATGGTGTGCCGGCTTGTACGTGCCAACTTGCCCAAGTATGGCGGAGATCGTGAAAGTGAAATGATGGCATACCTATTTTTTCACACGCCTGCCTAAAGTCACGTCTATCAATATCTCCGATAGCGTGTCCCGTGGAGCATCTCACGAATACGTATTTAGACTTTGACTTAGCCTTGATTTTCTGTAATAACTCAATAGCTTTGTTGTTCAATGGT…
>lcl|A_suis18_466_fasta|assembly_contig_5_length_162367_coverage_31.6_normalized_cov_0.92_(133958..157161)
GTGGCGTTTGTGGGATTTTTAAGCGGTGTTTTTTGATTAGGTTTTTACAGTTATGGAAAATTTTCACGAACTAAAATTAAACATTAATCAGATCGCAGAAATCACCGGAATGCACCGCCAGACGGTGTCTCAGCGTGTTTCTCCGATTACACCAGCACAGGGTAGTAACCCGAAGCTAAAACTATATCTTCTACGCGATTTATTGATGATGGGATTCGCTAATAAGATGTTGGCAGATGTCGATTCGATGACACCGTCTGATCAACTGTCTTACTGGCGCGCAAAGCGTGAAGAATTGGAATATAAAAAACGTACCAATGAATTGTGCGAAGCGACCGAAGTTGCATTAGAAATGTCGGCAATGGCGAAAGCGATTGTTCAGCAATTAGAAACATTGCC…
>lcl|A_suis18_466_fasta|assembly_contig_6_length_161712_coverage_32.5_normalized_cov_0.95_(13573..15148)
ATAGTTTGAGTAATGTAATCTTTAGCAATTTTCTCAGGTAATAAGTCAAATAAATTAATAACATGGAAAAACAAGTGTTCACTGGTCGGAACTCCGAGTATTTTAAGTAAAGACGCTTGCTCGCTTGCTAGTGCTACGATTAGAATTCGCGAACTTTAAAAAATTGTGAACACTTGTTCGCTCAAAAATAGCACATAAAGAAAATCTTATTCATAGTAAAGGGTATGAGATGAATAACCAATTTAACAAAACGCTTTTAGCGTCACTTCTAACATTTTCAGCTGCCGGCGCTCAAGCTGCAGCGTTCCAATTAGCGGAAATTTCTACTTCTGGTTTAGGTATGGCTTATGCAGGTAATGCAGCTGTTGCAGACAATGCTTCTGTGGTGGCAACCAACCC…
>lcl|A_suis18_466_fasta|assembly_contig_7_length_150037_coverage_36.4_normalized_cov_1.06_(108371..144042)
GTATAGAATCAATAAAACAAAGAAATAAAGAAATATAGGGAATTGGCGGGAAAAAACGGGAACAAGCGGGACGTGAATCATTGAAAACAGGGGCTTCGTGACGAATGCCCCTTTATTTTCGCTAAAAAAAAGAAGAAAAAATGAATTGCGAAAAATTTTGCTGAAATAGCAAAATAAATCATTAAAACAACGAAACAAGCCTTATAGATTTAAAAGGCTTTAAATAGCGTTTAAATTAAATCATGCCCGATATAGACAACCTGCCCGATAACTTCGAAATCCAGTGAATCATTAAAAATCACATCCACGGGGTCATAAATCTCTTTGTTATCACTAATCAGCCTAATGCCGTTAATAATCCCCTGCACTCGCTTGACCCATATTTGTTCGCCTGAACGT…
CACACAACAGCGACAAGTTCGCCCTTATCCTCCGGCGAATGTCAAAGTAGATGGTGCATTTGTCGATAAGATTGCAGACAGTTCAGCGTTTACGCTTACATGGGCGCATCGAGATAGAGATATTCAAGCAGATCAGCTTATTGCACACACTGAAGACAGTACAGCATTGGCTCAAGGTGTTAGCTATAAAATTGATTTAATGGACGGCAATAACATTGTGCGTTCAGTTACGACGAGTTCGACCGAATTTACTTATCCGGACAATGGCAAAATCGAGGGTGAGCAATTTAGCAAACTATCGCTCTACACGGTGAAAGATAATCTGACAAGCCTGTATCGCTATGAGTTTACAGTAGGAGGTTGAATAGATTGATGTAGCGCAATCAAGATTTTAGGATT…
>lcl|A_suis18_466_fasta|assembly_contig_9_length_114176_coverage_37.2_normalized_cov_1.09_(30108..31374)
AGTAACTAATAATTCATATTATTATCTAATAACTTCAGTTGATGAGCAACATGTTCTTATTGAATCTGATTTAGATCATTGGCTCAGATTAGCAAATTAGTGTAGAATTCGTAAGAGAATAAAATAACCGATAGGTATTGGGAGAATTATAATGGATAAGTCAGAACAGCTACAGAACAATCTCGATGAGCTTGATTTGATGGAATTATTTAAAGTATTGTGGCGTAAGCGATTACTAATTGTATTTTCAGCATTTTTATGTGCTTTAATTGCCGGGGTGTATACGGTTGTCGCTAAAGAAAAATGGACATCAACGGCAGAAGTGGTTGCTCCTAAGTTAAATAATTTAGGAAATTATTTCTCTGTCAGAAAGGAATATGCACGTATCACAAATAGTGA…
>lcl|A_suis18_466_fasta|assembly_contig_9_length_114176_coverage_37.2_normalized_cov_1.09_(33758..34304)
TTATTTTTTGACTCAGCAGAAAAAACGTTTCGAGATTTTATTAAATAGCATTAAGCAACGCATTACTTACAAAGCCGCATTATTTAAACAAACTAAACAGATTACCCTAATTGGGCATTCTATTTTAGATCAATGGAATATTCAGACCTTAAACGGTTTATCAATTAACAATTTAGGCATTTCGGGTATTAATACCGAACAGTACTTATCGTTAATTCTAAATAAGTCACTTATTCAACATTTAGGTGAAAAAGTTATTTTAATGCTTGGTACCAATGATATTGTGTATCCGAATTGGACTAAAGAAAAGGTCGCACAAAATATTCAAGCGGTGATTCAGCAATTAAAACAGATTAATCCAACTGTAGAGATTTATTTCTTAGAAATTACGCCAACAGC…
>lcl|A_suis18_466_fasta|assembly_contig_9_length_114176_coverage_37.2_normalized_cov_1.09_(35453..41500)
CAGATCATTAAAGTTTTTTTAGCAGATAAGACCATTTTACAGCCAAAAGAATTTTATGATGTTATCTGTTGAAAAAGGGTTAAAATATGATGCCATTAATTAGTATTATTATGCCTGTTTATAATGCAGAGGAATATATAGAAGAAGCTATTAAATCAGTATTGAATCAAATATATTCAAATTGGGAATTGATTTTAGTAGATGATTGCTCCACTGATAACAGCTGCAATGTAATTCAGAAATATTTATTGGATATAAGAATTAAGTTTTTTAGAAATAAAATAAATTCTGGACCAGCCTTAACAAGAAATCTTGCCTTAGATAATGCAAGTGGAGAATATATTACTTTTTTAGATAGTGATGATTTTTGGGAAAAAGATAAATTATTAAATCAAATTA…
>lcl|Asuis19_298_fasta|assembly_contig_2_length_290256_coverage_42.5_normalized_cov_1.07_(66569..67823)
ATTTAATAGATTAGAGAATTAGATAATCACATTCGCTAAAGCGATACCGACACAACATGCTGTAATTACACCGACTAAACCCGGAGCCATAAAGCTGTGGTTAAAGTAGTATTTACCGATTTTCGTTGTACCCGTTACGTCAAAGTTTACGGTTGCGATATCTGACGGATAGTTAGGGATAAAGAAGTATGCATAAGTTGCCGGCATTAAACCAACTAATAACGGTGCCGGTAAACCGATCGCAATACCTACCGGTAATAACATTTTCGCAGTTACTGCTTGGCTGTTTACCACTACAGACACCGCAAATAATGCGAATGCGAATGTCCAAGGTTGCGCTTTAATCATTTCGGTTACACCCGCTTTAAATGAAGGCATCGCATAACTGAAATAAGTATC…
>lcl|Asuis19_298_fasta|assembly_contig_5_length_163633_coverage_39.1_normalized_cov_0.98_(108586..109201)
AATTTATGTATCAGCTTTATATCAATCCGCCTAAATCGTCTTGGTCGCTTCGTCCTTGGATGCTACTGAAAATGCTGGGTATTCCTTTCGAGCCAAAAATTGTCCGCTACCTCACAGATATCAATGAGCAACGACAACAATTTTCCACCTTTTCAGCAACAGCAAAAATTCCTGTTTTATATGATAATGAGATACAAATTTGGGATAGTTTGGCGATTATTGAGTACGTTGCCGAAAGTTATCCGAAAGTTTGGCCAAAGGATAAAAAAGCCCGAGCATGGGCTCGTTCTGTTTGTGCCGAGATGCATTCCAGTTTTGAGTATTTGCGAAATATTTGTGATTTTCGACCGCTTGAAAAAATTACGCTTACGGAAATTCCTCAACAATTAGAAGATGAAC…
>lcl|Asuis19_298_fasta|assembly_contig_7_length_159691_coverage_36.5_normalized_cov_0.92_(157951..158744)
TTGCTCAAGAATTTTTATCACTTTCTGAAGCTAGTAATTTTGTTAAATCTAAAGGATTAAACTTAGAAGAATGGGATTTACTTTTTTTGGCATCAAAAAAAGAATTTAAAACTTTTAATAGTATTTACTCAATTCCGCGTATAGATAATAGTAACCCACTTTATAAAATTAATGGATTAAAAGGAATTTTTGAACAATTTATTGAGACACAGATAACATATGTATTGGAGCAAGCCCAAGAAATAGTAAAAGATAACACTAATATAGAAATTATGGATTATTCTAATGGTTACGAAACAGGAACTATATTTAAAGATAAAGAAACAGGAGACAAAGTTTTACTTTTACATAATGAATATAGCGGACTTAACGGCATTCACTACTCCTGTGCTAGCATTG…
>lcl|Asuis4286_fasta|assembly_contig_2_length_224356_coverage_34.5_normalized_cov_0.86_(161811..167960)
TGTTTCAGCCGTTAAAATGTCTTCGCTCATAATTTTCTCTAGTTTTTGAATAAAATAACAATAAATTTTACACGTTTTGAGTTGCCAGCTCAAGCAGTTAGATTTTGGCAGTAGTTCGCAAATATTTAAGAAAAAATAACCGCTTGTCTTTTAATGCTAGATTCTCTTTGAATGTTTAAATTGGATTAAATAATCTTAATTTTAATATGGGTATTGAGTTTGCTACAATATATTTTTCAAAAGGAGTATTTCAATGAATTATTCAAATAAATCAAGATTAAATTTAGCTGATTTTATCGTGTTATCAGTCTTGTTTTTCGGCTATTTCTCTGCGGTGTCGATATGGGGATATTTTTATGCACCTGTGCTTGACCCAATCTCGGCGTCTTCATTTTCCGA…
>lcl|Asuisd20_277_1a_fasta|d20_277_1a_contig_3_length__1351_longread_coverage_66.0_normalized_longread_cov_0.14_(1..1351)
TCTCTTTTTCATATTGATAGCGATCAAAATCCGTCTTTTAAAGTTTTCAAAGTTCCGAAATCCAAAAGCATTGCGCTTGATGACTTTGATGAGATTATTGGTAGCCTCCAGTTTAGCGTTAGAATAAGGCAAATCCAGTGCGTTCTCAATCTTGTCTCTGTCTTTTAAAAAGGTCTTGAAAACGGTCTGAAAGAGAGGATTGCTGCTGTCTATCTGCTCCTCAATCAGGCCGAAAAGTGGTCAGCTTGCTTTTCCTGGAAGTGAAAAAGCAGAAGCTGATAAAGGTCATAATGCTTTCTAAGCTCGTCAGAGTAGCTCAAAAGACGCTCGACCACCTCCTTGTTTGTCAAATGCATGCGAAAAGTCGGGCGGTAAAAACGCTTGTCACTGAGTTTGCTG…
>lcl|Asuisd20_377_1a_fasta|d20_377_1a_contig_1_length_2547831_longread_coverage_485.1_normalized_longread_cov_1.00_(1160120..1163759)
GTGCGACAAGTTGTCGTACTTATGGCGAAAAACTCCTTATATATCAAGGGGTTATCGCTTGGAAAGCTGGTTTCGCCAGCCTCTTCCAACTTTTCAACTGCCTCTTGGAGGCAGTTGGGAAGACAGACAAGAAACGGAGCGTTGCTCAAGATCTTGTTCTAAGTTGGTAAAAGTAAATCAACCAACTCTAATAACAGTAAGGTATGATCTTCACTCTGATGTACTTAATTACTATTGTTTTTTTCTAGTAATAAGAAGAGTAAGAAAGTAAGATCCGCTGTTGAAACAAATGTTTCCAAGTTTGACCTTGAATACAAGGGCAAAGAGCATAAACATATGATGATCCCTTAATATGTAAATGACTTAGGTTACCCATACCTCAGATTAGAGAATAAATTT…
